# Supplementary material for: Osteoarthritis Pain in Old Mice Aggravates Neuroinflammation and Frailty: The Positive Effect of Morphine Treatment
Source: Biomedicines. 2022 Nov 8;10(11):2847. doi: 10.3390/biomedicines10112847 (PMC9687902; doi:10.3390/biomedicines10112847)
Supplement: Supplementary file 1 [file biomedicines-10-02847-s001.zip]

Archive with 1 entries (1 files):
- biomedicines-1944830-supplementary.pdf
